# Supplementary material for: The Actin-Binding Protein Cortactin Promotes Sepsis Severity by Supporting Excessive Neutrophil Infiltration into the Lung
Source: Biomedicines. 2022 Apr 28;10(5):1019. doi: 10.3390/biomedicines10051019 (PMC9139066; doi:10.3390/biomedicines10051019)
Supplement: Supplementary file 1 [file biomedicines-10-01019-s001.zip]

Archive with 1 entries (1 files):
- biomedicines-1651080-supplementary.pdf
